# Supplementary material for: Impact of cardiac rehabilitation on ventricular-arterial coupling and left ventricular function in patients with acute myocardial infarction
Source: PLoS One. 2024 Apr 4;19(4):e0300578. doi: 10.1371/journal.pone.0300578 (PMC10994279; doi:10.1371/journal.pone.0300578)
Supplement: S1 Dataset — (XLSX) [file pone.0300578.s007.xlsx]

## Sheet: Sheet1
Sex	Age	Height	Weight	BMI	BSA	HT	DM	Angina	MI	HF	Stroke	Smoking	CKD	Killip class	Site	Reperfusion	PCI	Stent	Cr	eGFR	Aspirin	P2Y12	Cilostazol	BB	ACEI	ARB	CCB	Statin	Ezetimibe	Nitrate	IVSd	LVPWd	LVIDd	LVIDs	LVMI	RWT	LAD	LAESVI	EDV	ESV	EF	Strain	LVOTd	TVI_LVOT	SV_TVI	HR-Echo	CO	CI	E
M	73	170	64	22.1453	1.74	1	0	0	0	0	0	1	0	1	NSTEMI	1	RCA	1	1.01	72.4097	1	1	0	0	0	1	0	1	0	0	1.16	0.93	5.04	2.73	112.45	0.37	4.62	38.6	69.1	24.7	64.3	-15.85	2.18	22.5	83.9393	57	4784.54	2749.73	50
F	66	157	57	23.1247	1.57	0	0	0	1	0	0	0	0	1	NSTEMI	1	RCA	1	0.56	108.309	1	1	0	0	0	0	0	1	1	1	0.99	0.99	5	3.28	114.35	0.4	4.01	30.6	76.9	36.2	52.9	-17.01	2.05	23.8	78.5153	68	5339.04	3400.66	74.9
M	41	177	77	24.5779	1.94	0	0	0	0	0	0	1	0	1	STEMI	1	RCA	1	0.72	120.304	0	1	1	0	0	1	1	1	0	1	0.99	0.88	5.26	3.36	93.35	0.33	4.27	37.7	106	45.4	57.2	-13.54	2.32	12.9	54.5049	84	4578.41	2360	53.6
M	50	180	79	24.3827	1.99	0	0	0	0	0	0	1	0	1	NSTEMI	1	RCA	1	0.83	98.0688	1	1	0	0	0	0	0	1	0	0	1.07	1.03	4.73	2.86	89.27	0.44	4.01	27.7	119	41.1	65.5	-13.9	1.95	29	86.5639	57	4934.14	2479.47	92.1
M	66	165	65	23.8751	1.72	0	1	0	0	0	0	1	0	1	STEMI	1	LAD	1	0.79	98.1316	1	1	0	1	0	1	0	1	0	0	0.98	1	5.21	3.23	111.74	0.38	4.62	41.96	120.94	48.34	60.03	-20.03	1.97	22.83	69.5517	72	5007.73	2911.47	53.39
F	71	150	54	24	1.48	1	0	1	0	0	0	0	1	1	NSTEMI	1	LCX	0	0.57	104.558	1	1	0	1	0	1	1	1	0	1	1.41	1.12	5.1	3.34	175.54	0.44	4.67	62.45	83.45	39.63	52.51	-13.45	2.1	19.01	65.8098	64	4211.83	2845.83	50.98
M	73	154	52	21.9261	1.49	1	1	1	0	1	1	0	1	1	NSTEMI	1	LAD	1	8.96	5.83203	1	1	0	1	0	0	0	1	0	1	0.98	0.8	4.15	2.59	76.93	0.39	4.15	35.23	97.8	47	51.9	-10.44	2.06	22.3	74.2863	83	6165.77	4138.1	64
M	58	169	73	25.5593	1.83	1	0	0	0	0	0	1	0	1	NSTEMI	1	RCA	1	0.97	79.4928	1	1	0	1	0	1	0	1	0	0	1.02	0.75	4.18	3.06	62.89	0.36	3.63	30.17	101.19	51.2	49.4	-13.93	2.1	16.29	56.3935	55	3101.64	1694.89	64.12
M	50	174	74	24.4418	1.88	1	1	0	0	0	1	1	0	1	STEMI	1	RCA	1	0.96	82.9099	1	1	0	1	1	1	0	1	0	0	1.05	0.79	4.9	3.91	83.76	0.32	4.35	33.89	104.63	56.22	46.27	-14.37	2.3	13.59	56.4345	51	2878.16	1530.94	66.47
M	51	165	85	31.2213	1.92	0	1	0	0	0	0	1	0	1	STEMI	1	LAD	1	0.76	108.129	1	1	0	1	0	0	0	1	1	0	1.01	0.93	4.47	2.69	75.74	0.42	4.19	30.68	84.95	30.1	64.57	-15.86	2.1	16.01	55.4242	59	3270.03	1703.14	53.13
M	60	179	76	23.7196	1.95	0	0	0	0	0	0	1	0	1	STEMI	1	LAD	1	0.9	86.0751	1	1	0	1	0	0	0	1	1	0	1.02	0.86	4.95	3.25	84.5	0.35	4.14	34.3	114.96	46.77	59.31	-18.6	2.2	18.64	70.8208	54	3824.32	1961.19	62.55
M	54	168	80	28.3447	1.9	0	1	0	0	0	0	1	0	1	STEMI	1	RCA	1	0.96	81.6246	1	1	0	1	0	0	0	1	0	0	1	1	5.15	3.42	100.57	0.39	4.08	41.77	128	51.08	60.09	-16.98	2.16	18.92	69.2944	55	3811.19	2005.89	54.2
M	52	174	85	28.075	2	0	0	0	0	0	0	0	0	1	STEMI	1	LAD	1	0.79	102.998	1	1	0	1	0	1	0	1	0	0	1.05	1.02	5.12	3.42	99.09	0.4	3.95	32.16	110.85	56.16	49.34	-11.24	2.02	15.25	48.8475	69	3370.48	1685.24	27.65
M	58	167	80	28.6851	1.89	0	0	0	0	0	0	0	0	1	STEMI	1	LCX	1	0.7	115.829	1	1	0	1	0	0	0	1	0	0	0.88	0.86	4.94	3.25	78.47	0.35	4.14	33.68	106.13	42.75	59.72	-14.38	2.24	15.58	61.3668	91	5584.37	2954.7	42.75
M	61	166	75	27.2173	1.83	1	0	0	0	0	0	1	0	1	STEMI	1	RCA	1	0.9	85.7868	1	1	0	1	0	0	0	1	1	0	0.92	0.98	4.84	4.06	87.98	0.4	4.27	35.03	83.36	48.67	41.61	-12.07	1.88	14.26	39.5644	85	3362.98	1837.69	72.35
M	41	165	72	26.4463	1.79	0	0	0	0	0	0	0	0	1	STEMI	1	LAD	1	0.91	91.8141	1	1	0	1	0	1	1	1	0	0	1.18	0.81	4.39	2.9	81.72	0.37	3.92	24.09	109.71	55.88	49.07	-9.1	2.2	11.83	44.9469	78	3505.86	1958.58	22.28
M	74	179	83	25.9043	2.02	1	0	0	0	0	0	0	0	1	STEMI	1	LAD	1	0.93	79.4245	1	1	0	1	0	1	0	1	0	0	1.18	0.93	4.67	2.79	86.72	0.4	4.83	49.45	135.05	54.89	59.36	-14.8	2.48	19.12	92.3126	46	4246.38	2102.17	45.77
F	62	165	61	22.4059	1.67	0	1	0	0	0	0	0	0	1	NSTEMI	1	LCX	1	0.59	103.282	1	1	0	1	0	0	0	1	0	0	0.89	0.92	4.72	3.16	86.69	0.39	4.26	45	85.7	31.3	63.5	-15.98	2	21.5	67.51	66	4455.66	2668.06	77.1
M	45	170	70	24.2215	1.81	0	0	0	0	0	0	0	0	1	STEMI	1	RCA	1	0.88	93.6489	1	1	0	1	0	1	0	1	0	0	1.03	0.89	4.68	3.28	85.37	0.38	3.47	32	83.65	39.54	52.73	-13.2	2.38	12.48	55.493	75	4161.97	2299.43	77.71
M	66	163	78	29.3575	1.84	1	0	0	0	0	0	0	0	1	STEMI	1	LAD	1	0.82	94.0003	1	1	0	1	0	0	0	1	0	0	0.93	0.93	4.88	3.76	86.22	0.38	4.07	42.51	154.33	84.02	45.56	-7.89	2	14.12	44.3368	76	3369.6	1831.3	27.63
M	54	171	75	25.6489	1.87	1	1	0	0	0	0	1	0	1	STEMI	1	LAD	1	0.76	106.882	1	1	0	1	0	0	0	1	0	0	1.05	1	4.98	3.33	99.95	0.4	4.24	33.19	153.07	71.98	52.97	-11.4	2.24	12.83	50.535	81	4093.34	2188.95	39.85
M	60	175	87	28.4082	2.03	0	0	0	0	0	1	0	0	1	NSTEMI	1	LCX	1	0.82	95.8368	1	1	0	1	0	0	0	1	0	0	1.02	0.95	5.64	3.85	107.39	0.34	4.44	38	136.31	54.82	59.79	-15.68	2.13	18.84	67.098	69	4629.76	2280.67	60.98
M	49	173	85	28.4005	1.99	0	0	0	0	0	0	1	0	1	NSTEMI	1	LAD	1	0.91	88.5512	1	1	0	1	0	0	0	1	0	0	1.16	0.96	5.12	3.4	102.85	0.38	4.88	41.91	150.32	69.99	53.44	-14.57	2.34	17.2	73.9316	66	4879.48	2452	51.59
M	59	161	72	27.7767	1.76	0	0	0	0	0	0	0	0	1	STEMI	1	RCA	1	0.95	81.1451	1	1	0	1	0	0	0	1	0	0	1	1	4.75	3.43	95.06	0.42	4.47	47.3	144.67	78.36	46.83	-12.39	2.1	15.05	52.1008	76	3959.66	2249.81	65.94
M	68	168	76	26.9274	1.86	1	1	0	0	0	0	0	0	1	STEMI	1	LAD	1	0.93	80.7996	1	1	0	1	0	1	0	1	0	0	1.01	0.98	5.13	3.97	101.39	0.38	4.22	38.31	143.62	79.86	44.39	-12.54	2.34	14.57	62.6269	65	4070.75	2188.57	26.83
M	61	162	70	26.6728	1.75	0	0	1	0	0	0	0	0	1	STEMI	1	RCA	1	0.95	80.5978	1	1	0	0	0	1	0	1	1	0	0.93	0.83	4.54	3.26	74.73	0.37	3.71	30.05	100.85	43.45	56.91	-15.05	2.38	20.43	90.8431	55	4996.37	2855.07	54.16
F	77	150	65	28.8889	1.6	1	1	0	0	0	0	0	0	1	NSTEMI	1	RCA	1	0.98	55.0313	1	1	0	1	0	0	0	1	0	0	0.89	0.82	4.14	2.43	67.58	0.4	4.27	42.87	62.4	23.06	63.05	-16.48	2.2	16.88	64.1339	85	5451.38	3407.11	53.58
M	41	172	86	29.0698	1.99	0	1	0	0	0	0	1	0	1	STEMI	1	LAD	1	1.06	76.991	1	1	0	1	0	0	0	1	0	0	1.14	0.88	4.89	3.19	89.36	0.36	3.91	31.47	132.96	67.53	49.21	-10.81	2.17	17.67	65.3169	66	4310.92	2166.29	52.33
M	62	172	78	26.3656	1.91	1	0	0	0	0	0	0	0	1	NSTEMI	1	LAD	1	0.73	108.87	1	1	0	0	0	1	0	1	1	0	1.3	0.97	5.24	3.36	122.15	0.37	4.7	61.72	147.22	61.72	58.07	-15.08	2.3	21.3	88.4514	63	5572.44	2917.51	70.88
[truncated: 101 more columns]
